# Supplementary material for: Tentonin 3 regulates the proliferation and migration of neural stem cells during embryonic brain development
Source: BMC Biol. 2026 Apr 21;24:133. doi: 10.1186/s12915-026-02604-9 (PMC13231746; doi:10.1186/s12915-026-02604-9)
Supplement: Supplementary file 4 — Additional file 4. Raw data. Individual data values for all quantitative analyses presented in Figs. 1-5. [file 12915_2026_2604_MOESM4_ESM.xlsx]

## Sheet: Fig. 1o
Mouse no.	1	2	3	1	2	3	1	2	3	1	2	3
	Ttn3 (+) : Nestin (+) : DAPI			Ttn3 (-) : Nestin (+) : DAPI			Ttn3 (+) : Nestin (-) : DAPI			Ttn3 (-) Nestin (-) : DAPI
FC	91.7062	89.1352	85.968	8.05687	10.8648	13.8544	0.236967	0	0	0	0	0.17762
GE	99.8001	98.5168	98.4078	0.133244	1.02681	1.54083	0.0666222	0	0	0	0.456361	0.0513611

## Sheet: Fig. 1p
Mouse no.	1	2	3	1	2	3	1	2	3	1	2	3
	Ttn3 (+) : Dcx (+) : DAPI			Ttn3 (-) Dcx (+) : DAPI			Ttn3 (+) Dcx (-) : DAPI			Ttn3 (-) Dcx (-) : DAPI
FC	56.8282	56.1225	74.9403	0	0	0	43.1718	41.5816	23.8664	0	2.29592	1.19332
AMG	93.6754	80.0341	95.6725	0	0.767918	0.116959	6.32458	15.273	2.92398	0.119332	3.92491	1.28655
HI	77.5701	69.3359	79.845	0	0	0	22.4299	26.7578	20.155	0	3.90625	0

## Sheet: Fig. 1q
Mouse no.	Nestin		Dcx
	ventral vz	dorsal vz	ventral MZ	dorsal mz
1	3100.54	2713.92	4912.62	4116.12
2	11471	6392.6	10186.2	9571.64
3	3281.59	3877.58	10855.3	8127.14

## Sheet: Fig. 2o
Mouse no.	1	2	3	1	2	3	1	2	3	1	2	3
	Ttn3 (+) : Nestin (+) : DAPI			Ttn3 (-) : Nestin (+) : DAPI			Ttn3 (+) : Nestin (-) : DAPI			Ttn3 (-) Nestin (-) : DAPI
FC	88.6986	88.5732	92.2727	2.44618	2.65151	1.66667	7.09393	7.2601	4.84849	1.76125	1.51515	1.21212
GE	81.0647	80.772	70.0311	0.134771	0.643317	0.124611	17.655	16.6547	29.1589	1.14555	1.92995	0.685358

## Sheet: Fig. 2p
Mouse no.	1	2	3	1	2	3	1	2	3	1	2	3
	Ttn3 (+) : Dcx (+) : DAPI			Ttn3 (-) Dcx (+) : DAPI			Ttn3 (+) Dcx (-) : DAPI			Ttn3 (-) Dcx (-) : DAPI
FC	86.3302	87.6565	93.4307	0.630915	1.07334	0	13.0389	9.839	6.56934	0	1.43113	0
PC	96.9349	99.2248	98.2578	1.66028	0.140944	1.39373	1.40485	0.422833	0.174216	0.255428	0.211417	0.174216
Cg	86.6956	83.0149	98.6038	0	0	0	13.3044	16.9851	1.22164	0.21692	0.424628	0.17452

## Sheet: Fig. 2q
Mouse no.	Nestin		Dcx
	ventral vz	dorsal vz	ventral MZ	dorsal mz
1	4350.04	5536.87	10186.2	9571.64
2	5854.87	6275.53	10199.7	10725.3
3	4116.12	6392.6	10015	9030.48

## Sheet: Fig. 3o
Mouse no.	1	2	3	1	2	3	1	2	3	1	2	3
	Ttn3 (+) : Nestin (+) : DAPI			Ttn3 (-) : Nestin (+) : DAPI			Ttn3 (+) : Nestin (-) : DAPI			Ttn3 (-) Nestin (-) : DAPI
CNE	90.1119	91.2477	90.547	0	0	0	9.32836	8.37989	8.8564	0.559701	0.372439	0.5966
GE	79.8113	66.6667	72.7385	0	0	0	20.1887	33.3333	26.7608	0	0	0.50073

## Sheet: Fig. 3p
Mouse no.	1	2	3	1	2	3	1	2	3	1	2	3
	Ttn3 (+) : Dcx (+) : DAPI			Ttn3 (-) Dcx (+) : DAPI			Ttn3 (+) Dcx (-) : DAPI			Ttn3 (-) Dcx (-) : DAPI
M1	93.6034	96.5591	95.0815	1.27932	3.44086	2.586	1.59915	0	0.88896	3.51812	0	1.44357
PC	91.6432	94.429	92.8854	0.751174	5.47818	3.4485	3.84977	0	1.5896	3.75587	0.0928505	2.0765
LGE	80.1451	95.1407	87.5569	2.35721	0	1.5589	8.34089	4.60358	5.5549	9.15685	0.255754	5.32926

## Sheet: Fig. 3q
Mouse no.	1	2	3	1	2	3	1	2	3	1	2	3
	Ttn3 (+) : Nestin (+) : DAPI			Ttn3 (-) : Nestin (+) : DAPI			Ttn3 (+) : Nestin (-) : DAPI			Ttn3 (-) Nestin (-) : DAPI
CNE	73.8994	78.8542	84.6512	1.88679	0	2.7907	23.2704	20.4167	11.1628	0.943396	0.729167	1.39535
ST	64.745	78.9178	75.3778	0.221729	0.491918	0.0888889	31.9291	18.6226	23.2	3.10421	1.96767	1.33333

## Sheet: Fig. 3r
Mouse no.	1	2	3	1	2	3	1	2	3	1	2	3
	Ttn3 (+) : Dcx (+) : DAPI			Ttn3 (-) Dcx (+) : DAPI			Ttn3 (+) Dcx (-) : DAPI			Ttn3 (-) Dcx (-) : DAPI
M1	94.4527	97.1448	91.5639	3.10651	0.557103	1.68722	2.07101	1.4624	4.93186	0.369822	0.835655	1.817
PC	92.4225	99.6189	91.4733	0.918485	0.304878	3.53828	5.3961	0.0762195	2.26218	1.26292	0	2.72622
Cpu	98.2675	90.6483	88.357	0.4851	4.87665	3.95981	1.2474	2.23752	4.49173	0	2.23752	3.19149

[truncated: 8 more sheets: Fig. 3s, Fig. 4d, Fig. 4f, Fig.4h, Fig. 4j, Fig. 4k, Fig. 5h, Fig. 5i]
